# Supplementary material for: Uptake of alpha‐synuclein preformed fibrils is suppressed by inflammation and induces an aberrant phenotype in human microglia
Source: Glia. 2024 Oct 22;73(1):159–74. doi: 10.1002/glia.24626 (PMC11660540; doi:10.1002/glia.24626)
Supplement: Supplementary file 2 — Appendix S2: Supporting information. [file GLIA-73-159-s003.xlsx]

## Sheet: aSYN PFFs vs control
aSYN PFFs vs control			total DEGs 4
Gene name	logFC	AveExpr	adj.P.Val
LOC401589	8.92705	4.27471	5.79878e-09
SLC16A4	-2.04407	6.34797	0.00765508
IFNK	-2.2321	5.7682	0.00438026
PGA3	-8.4742	4.52469	3.44816e-06

## Sheet: IFNg vs control
IFNg vs control			total DEGs 161
Gene name	logFC	AveExpr	adj.P.Val
TAPSAR1	5.46948	10.6287	1.01242e-07
HLA-F-AS1	5.42869	5.86021	3.29711e-05
EPB41L5	4.88154	5.96564	3.29711e-05
NAT8	4.878	4.97342	2.54119e-06
C7orf49	4.71649	5.20916	4.53469e-05
FCRL6	4.69327	6.74248	5.18754e-07
GLS	4.09604	10.9993	7.56518e-08
LOC101926887	3.92224	5.58235	0.00220965
LOC102723311	3.81754	6.72381	0.0141083
PRUNE2	3.55928	7.67821	8.47547e-05
TBC1D17	3.42557	6.95941	1.41987e-06
LOC101928281	3.30487	8.83106	3.70765e-07
C1orf204	3.27891	12.3901	9.69071e-07
PANDAR	3.18253	10.0572	2.91126e-05
SH3BP5-AS1	3.17425	6.42903	7.36993e-05
LOC101927767	3.01847	6.32506	2.89568e-05
SYT15	2.79842	7.44455	6.61934e-05
ACTA2	2.78984	6.29749	0.000171277
TAP1	2.68891	7.52987	0.000955832
LOC102723885	2.604	6.73683	0.0030313
NCAPH2	2.47014	11.3413	5.6054e-05
AP1AR	2.45956	7.53614	7.36993e-05
LOC102724141	2.4389	7.60279	0.000171277
LOC100294362	2.43179	10.0251	3.06971e-05
HIST2H2BF	2.42443	10.2274	4.50192e-05
HPS4	2.41051	9.10325	0.000123928
PARP9	2.34743	9.35603	2.61669e-05
RP11-401P9.5	2.30263	10.5452	8.86557e-05
PSMB8	2.27938	6.44233	0.00360108
LOC100996318	2.27092	9.06454	4.65332e-05
PRKRIR	2.25101	6.34669	7.46288e-05
EMC9	2.14397	9.46458	0.000343067
ITPRIPL2	1.99695	6.69724	0.0141083
TPT1-AS1	1.96906	7.7122	0.000664349
C17orf72	1.90401	8.92434	0.000343067
HCG4B	1.89423	7.24947	0.0364611
DEXI	1.89153	7.89228	0.0174514
RP11-829H16.3	1.89009	6.64249	0.0190708
MARCH3	1.7893	6.59732	0.00475103
PIK3IP1	1.74172	7.76912	0.00034319
NME7	1.69583	11.6832	0.0141083
RP11-356I2.4	1.65214	6.40068	0.0215703
TIMMDC1	1.6408	7.41686	0.0155636
LOC100652768	1.6247	7.72275	0.0368583
VPS9D1-AS1	1.61612	8.07126	0.0137529
AP000688.14	1.58314	8.14935	0.00135666
VAT1	1.57005	7.0515	0.020788
LOC101927730	1.56084	8.64043	0.000722766
LOC101928789	1.54835	7.77011	0.000412284
PLAT	1.53632	7.50514	0.000664349
CHAD	1.50035	6.47032	0.00764356
MGAT3	1.47832	6.62585	0.00661231
PARP14	1.4745	7.10135	0.0232128
LINC00847	1.45965	6.59169	0.0422434
DNAJB13	1.45675	6.99682	0.0112965
KMT2B	1.42736	6.28886	0.0154351
LINC00869	1.40814	7.14983	0.0486571
ANKRD36BP1	1.40688	12.3152	0.00310377
RBBP4	1.3966	6.23893	0.00723419
TMEM181	1.39463	7.43238	0.016659
SRGAP2	1.389	6.82876	0.0175484
IL21R-AS1	1.35178	10.5084	0.00310377
ELL3	1.33703	7.121	0.0174514
FAM20A	1.3309	7.31209	0.00174924
PGM3	1.31615	9.53129	0.00135666
TMEM50B	1.28028	7.84434	0.0295413
RFPL1	1.25421	7.29212	0.00753863
CIITA	1.24675	7.47438	0.0133308
OPN3	1.2429	7.57888	0.00360108
LOC100287467	1.2419	8.72812	0.0141083
FANCL	1.23185	9.72718	0.00196849
RP11-333E1.1	1.18463	9.53062	0.0165288
ZNF276	1.18192	8.32834	0.0462685
SERHL2	1.16579	6.82455	0.0155636
GPR39	1.13907	8.48998	0.0209516
MAP3K3	1.13874	7.5282	0.0368583
ATP5A1	1.12802	6.78762	0.0368583
PIP4K2B	1.12608	7.4108	0.0436187
CAST	1.10829	8.88287	0.0286194
CORIN	1.1069	6.9794	0.0166773
STARD4-AS1	1.10334	10.0066	0.00236053
MXD3	1.09922	14.0229	0.0415185
SNF8	1.09569	7.05257	0.00993964
GJD3	1.08705	8.44037	0.0232358
CCNYL1	1.06138	7.84706	0.0446019
DHRS1	1.04908	6.08824	0.0175484
NELFCD	1.0477	8.39768	0.0223115
CACFD1	1.04757	8.39113	0.0219738
LOC102724902	1.01279	6.47904	0.0442857
LANCL2	1.00889	7.074	0.0462685
ANGPTL6	1.00765	8.10539	0.0368583
DCBLD1	1.00485	6.84734	0.0314019
SUN2	0.99738	7.36758	0.0197004
FAM208B	0.985858	13.7984	0.016659
PLTP	0.947529	11.7705	0.0416308
LOC101927085	0.947256	8.59297	0.025158
HBP1	0.937534	8.67011	0.0173858
DAK	0.896035	8.10967	0.0355936
LOC100129083	0.845024	9.58248	0.0368583
IDI2-AS1	0.837567	10.6768	0.0416161
TLDC2	0.801417	12.7617	0.0339523
HMGN3-AS1	0.798172	11.4578	0.0375616
GATS	0.796482	9.50609	0.0378664
TMEM132A	0.767483	8.90506	0.0324381
MED12L	-0.759737	9.55467	0.0436187
EPB41L4A	-0.771498	8.16115	0.032117
ANXA9	-0.778546	7.1515	0.0355936
IL24	-0.800277	10.5097	0.020788
CNNM3	-0.805922	8.05392	0.0364611
SH3BP5	-0.835034	7.21956	0.0486571
GLT8D1	-0.877702	7.12332	0.0368583
PSIP1	-0.885864	8.50467	0.0481262
CMTM6	-0.943965	7.59647	0.0378664
DNAJC24	-0.964155	6.61543	0.040552
FAM211A	-0.967063	7.18062	0.0103561
MAK	-0.97643	6.76697	0.0301936
DOPEY1	-0.993713	7.71185	0.0216661
CEP250	-0.998747	8.62618	0.0349302
IFNK	-1.00898	6.27431	0.0396828
PTPRG-AS1	-1.01474	7.17172	0.0362781
COX11	-1.0636	6.97648	0.00813313
LOC101928524	-1.07119	7.80583	0.0168225
TNRC6C	-1.0745	8.63309	0.0130515
TSPAN18	-1.08862	6.88877	0.0102435
PCDH12	-1.10178	6.6842	0.0314019
DCUN1D1	-1.1132	6.39617	0.0195613
LRRTM2	-1.11982	6.26024	0.0486571
TOM1L1	-1.13439	7.09083	0.0422434
IPPK	-1.13521	8.17319	0.0368583
DLEU7	-1.16545	7.56467	0.0462685
DIS3L	-1.17621	6.77408	0.00753863
ZNF469	-1.1984	7.01757	0.0168225
SLC16A4	-1.21934	6.65651	0.045791
TIAM2	-1.22374	6.19866	0.0165288
AVIL	-1.2538	7.36061	0.0155636
SPDYE1	-1.25858	7.12426	0.0171755
KCNQ1OT1	-1.27645	11.3528	0.00412822
ELK3	-1.30509	7.45878	0.048109
LCORL	-1.3145	8.26488	0.00360108
PBRM1	-1.42182	8.93394	0.0188799
NT5DC2	-1.45599	10.8976	0.0368583
USP42	-1.46175	6.25764	0.0495907
ENOSF1	-1.48212	9.90232	0.00315862
GP1BA	-1.48926	7.0949	0.0139581
NAP1L1	-1.54732	6.03322	0.0486571
TSPAN3	-1.55999	7.84388	0.00742141
C1QL3	-1.58763	5.98674	0.0450745
PPP1R12B	-1.67872	7.06806	0.0165288
LOC101927793	-1.73126	6.14407	0.0378099
STAB1	-2.04845	9.54494	0.00196849
KRT8	-2.27783	6.61603	0.00321105
HSPB7	-2.36349	6.54253	0.0230725
SPP1	-2.64541	7.86914	0.0486571
TRPM3	-2.93729	6.0919	0.000367842
RPPH1	-3.1129	5.58945	0.0436187
RASSF1-AS1	-3.16684	5.72012	0.00705576
FBXW8	-3.22254	6.26687	0.0195613
TYMS	-3.38021	5.74389	0.00389567
CCDC152	-3.83715	8.86532	0.010285
SNORD3A	-4.20518	5.64575	0.0219738
PGA3	-5.79157	5.54562	0.000216694

## Sheet: aSyn PFFs+IFNg vs control
aSyn PFFs+IFNg vs control			total DEGs 244
Gene name	logFC	AveExpr	adj.P.Val
CXCL9	7.03407	4.79686	2.24487e-05
GBP5	6.35683	4.66579	7.21913e-05
NAT8	6.32077	4.3636	6.53125e-06
HLA-F-AS1	6.26961	5.28188	0.000109974
C7orf49	5.84925	4.71052	4.85353e-05
EPB41L5	5.61865	5.64546	0.000237737
TAPSAR1	5.32926	10.758	1.36497e-08
FCRL6	5.10401	6.92143	2.06883e-08
LOC101926887	5.06761	5.20084	0.00261008
WARS	4.99741	6.14571	0.00120419
RP11-630D6.5	4.70884	5.20003	0.000680248
IL7	4.67419	5.73531	1.92551e-05
TBC1D17	4.43654	7.53362	2.06883e-08
GLS	4.33823	11.302	2.06883e-08
SH3BP5-AS1	4.20333	6.94667	5.78774e-06
JAK2	4.13997	5.25062	0.00499822
HLA-DRA	4.00333	5.10433	0.011368
IRF1	3.97892	5.65949	0.00011924
LOC101928281	3.87013	9.24762	2.06883e-08
NDUFB3	3.81186	5.31989	1.92551e-05
LRRK2	3.79025	6.2131	8.82324e-05
SMTNL1	3.71439	5.85092	5.78774e-06
TAP2	3.6948	5.06716	0.0263619
PSME2	3.32744	5.62272	0.000169318
PANDAR	3.27192	10.2335	2.45317e-06
C1orf204	3.23841	12.5168	3.10132e-08
LOC101927767	3.2071	6.38562	5.78774e-06
LIPM	3.09664	6.20481	3.03609e-05
PRUNE2	3.06861	7.48811	0.000426425
PSMB8	2.9002	6.74489	0.000145695
TMSB10	2.89972	8.39072	0.00176148
ACTA2	2.89836	6.29498	7.28571e-05
LOC102723885	2.78577	6.81613	0.00173948
TAP1	2.7753	7.62308	0.000220174
SYT15	2.73467	7.46667	4.84881e-05
LOC100294362	2.68643	10.2676	5.78774e-06
PIGR	2.53987	6.23528	0.0359232
TRIM22	2.5254	6.50999	0.000143781
PCSK7	2.52233	6.03902	0.00612434
HCG4B	2.50622	7.59716	0.00136868
DEXI	2.43567	8.23185	0.000899109
CD74	2.43394	7.53058	0.00171486
LOC102724141	2.43326	7.649	2.68751e-05
NCAPH2	2.36505	11.4029	0.000147073
PARP9	2.35682	9.45319	6.04333e-05
HLA-C	2.33855	8.1614	0.00747425
PIK3IP1	2.32765	8.12119	5.78774e-06
TCOF1	2.31856	5.78242	0.0103403
LRRN2	2.20543	6.74718	0.000518375
DMXL2	2.1831	5.35513	0.0398774
HECTD4	2.16963	5.91228	0.00460033
RP11-401P9.5	2.15834	10.5687	0.000169318
VAT1	2.14287	7.35112	0.000413848
TIMMDC1	2.12006	7.71286	0.00066792
KPNB1	2.1101	5.92168	0.0346903
TPT1-AS1	2.08604	7.82822	0.000961607
VPS9D1-AS1	2.06035	8.35418	0.000712114
AP1AR	2.04666	7.35941	0.000463495
HLA-DPA1	2.03411	10.7574	0.011398
PRKRIR	1.98453	6.18753	0.000109974
PARP14	1.98339	7.39802	0.00180406
MARCH3	1.98143	6.69156	0.00119063
RP11-356I2.4	1.973	6.55172	0.00278592
ITPRIPL2	1.96611	6.66705	0.0062529
LOC100996318	1.92924	8.97574	4.84881e-05
SLAMF8	1.91509	6.27827	0.000686194
CACFD1	1.8922	8.88821	0.000686194
DNAJB13	1.86696	7.24191	0.000539841
DOCK8	1.86133	6.37346	0.0312108
SLC8A1	1.82155	6.09847	0.0147937
HPS3	1.80337	7.1415	0.0318135
DTX4	1.78568	7.07752	0.000632451
RBBP4	1.7752	6.40453	0.00106298
C1QC	1.77444	6.00784	0.0498336
GNS	1.76984	6.65139	0.00259315
RP11-829H16.3	1.76159	6.55773	0.0110457
LOC101927730	1.75935	8.80566	9.51837e-05
NUP62	1.74363	6.39305	0.0376285
AP000688.14	1.73896	8.2765	0.000725271
LOC102724850	1.72749	6.96072	0.000712114
EMC9	1.69536	9.31561	0.000179719
NME7	1.678	11.7588	0.00151587
PLAT	1.66756	7.60761	6.75177e-05
KCNS1	1.66615	6.07722	0.0285478
HIST2H2BF	1.66529	9.92582	0.000156016
LANCL2	1.66099	7.43224	0.000703985
LOC101928789	1.65132	7.8708	0.00011924
BEST1	1.64741	8.68958	0.00127605
DAK	1.62651	8.5385	9.85516e-05
RNF213	1.59811	8.08203	0.00710236
C17orf72	1.59062	8.82816	0.000686194
LOC148696	1.58445	7.30514	0.00072776
HPS4	1.5752	8.74175	0.0029935
LINC00847	1.56637	6.65138	0.00330671
CFLAR	1.54091	6.40179	0.00521477
ATP1B1	1.51365	6.49717	0.0260754
C5orf45	1.49166	6.60281	0.0317947
FEM1B	1.48176	6.14416	0.0486608
MMP25	1.47692	6.52355	0.0402851
KMT2B	1.46297	6.27782	0.00533305
OPN3	1.44648	7.71385	0.000703985
WDFY4	1.37575	6.17159	0.0257791
LOC100652768	1.36743	7.62248	0.0312108
CLMN	1.34023	6.62158	0.02775
IL21R-AS1	1.33712	10.5735	0.00127605
SMG6	1.32718	6.92608	0.0153345
PRKAR1A	1.31052	6.35511	0.047166
LRRK1	1.29816	6.05515	0.0157239
ACTB	1.24133	8.99342	0.0488403
VAMP1	1.22916	8.6797	0.00259315
CD68	1.20588	6.89922	0.040308
CAPZB	1.18052	6.33652	0.00666092
TMEM132A	1.16639	9.15046	0.00236926
TNRC6B	1.15918	7.46246	0.00319473
PGM3	1.15346	9.50659	0.0066419
GPX3	1.14972	7.80235	0.0113767
CROCCP3	1.14902	8.06124	0.0366988
TMEM181	1.14149	7.32834	0.043617
CCNYL1	1.13917	7.92703	0.00515705
ANKRD36BP1	1.13781	12.2422	0.00958149
MGAT3	1.13258	6.43368	0.0141822
SUN2	1.12725	7.45845	0.0371056
MAP3K3	1.12235	7.54812	0.0303613
COPZ1	1.12034	7.92577	0.0066419
SLC51A	1.10979	6.2533	0.00482533
MXD3	1.09694	14.0776	0.0113767
VAPA	1.09643	6.6553	0.0386583
POGZ	1.08697	5.99013	0.0371056
TMEM50B	1.08478	7.76481	0.0452291
RP11-840I19.3	1.07652	9.95302	0.0139716
ELL3	1.07628	7.00242	0.0216328
NELFCD	1.06826	8.43687	0.00996517
FAM20A	1.06123	7.19135	0.00996441
SNF8	1.04212	7.03476	0.015222
PIP4K2B	1.02924	7.37049	0.0483563
PPP1R18	1.00804	6.80157	0.0236351
LSM4	0.994519	6.25172	0.0498336
FANCL	0.982794	9.6529	0.00499822
RP11-333E1.1	0.982609	9.48174	0.0103599
DYNC1H1	0.972687	6.92419	0.0387298
CAST	0.942128	8.83898	0.00958149
OR2B11	0.92383	6.79349	0.0497398
CD27	0.909064	7.18439	0.0289108
DCBLD1	0.890568	6.78469	0.0432468
CORIN	0.8888	6.86403	0.0285478
NSD1	0.877278	7.32776	0.0248396
RUFY3	0.869103	6.42256	0.0486196
HNRNPA3	0.864599	7.87493	0.0386203
ENTPD1-AS1	0.859753	9.873	0.0317947
ZEB2	0.827167	7.05539	0.0220575
CHRNG	0.809528	7.31166	0.047166
SKIV2L2	0.7976	8.87367	0.02775
GJD3	0.778194	8.32536	0.0359878
AC005594.3	0.776502	8.78988	0.0358576
C10orf10	0.75145	9.11765	0.042614
FAM160B2	0.718605	7.16309	0.0364594
STARD4-AS1	0.701063	9.84341	0.0436891
LOC101929240	-0.653326	10.4626	0.0416921
FAM169A	-0.705751	7.64757	0.0379965
RP11-545I5.3	-0.719219	8.64446	0.0285478
RAB23	-0.720688	7.8255	0.0386203
TOM1L1	-0.730878	7.2673	0.0364594
ZNF333	-0.755957	10.1821	0.0347462
MBP	-0.773751	7.10419	0.040308
CENPU	-0.784	7.37216	0.0274149
MED1	-0.789604	7.09071	0.0371056
CERKL	-0.803717	11.8354	0.0176259
CMTM6	-0.809099	7.63307	0.0254142
RP3-522P13.3	-0.809409	7.13489	0.0148515
CCSAP	-0.827847	7.15776	0.0463379
FAM149B1	-0.851735	8.26845	0.0258038
CAMKK2	-0.85452	6.09856	0.0387298
LOC101928826	-0.877017	12.4278	0.0359487
CDC123	-0.881177	5.88296	0.0308825
GAS5-AS1	-0.888822	6.28093	0.0447483
CCP110	-0.897325	6.15875	0.0387298
MED12L	-0.905256	9.46594	0.0308637
LOC101928524	-0.906099	7.84896	0.0387298
SGOL1-AS1	-0.906184	5.90771	0.0389902
MRPS18C	-0.90717	8.78217	0.0103318
GHRLOS	-0.912196	9.44594	0.0430416
IL24	-0.931403	10.4255	0.0393109
AVIL	-0.947662	7.4714	0.00883848
SCAI	-0.948068	8.02428	0.0166478
PCGF2	-0.964173	8.18979	0.00344109
CEP250	-0.972207	8.6151	0.00921064
LOC100289533	-0.973364	6.87363	0.00723158
AGK	-0.974006	7.81764	0.0361895
HSPB7	-0.987429	7.18962	0.02775
SMARCAD1	-0.989457	9.37053	0.0232582
RP11-44F21.3	-0.993404	7.95031	0.0327056
ZBTB46	-1.00369	6.96804	0.02801
MED31	-1.057	6.05536	0.0359232
ZNF232	-1.07723	6.95082	0.0176259
ASF1A	-1.07801	6.74991	0.0364594
LOC102724006	-1.08215	7.14536	0.0342817
TRNT1	-1.08922	6.16873	0.0364594
POLG	-1.11384	6.98447	0.0325157
C6orf120	-1.12662	7.63117	0.0167452
DNAJC24	-1.13948	6.46379	0.0129787
COL10A1	-1.14982	6.67342	0.0318135
RP11-154D6.1	-1.15027	5.9527	0.0216564
GLT8D1	-1.15322	6.92842	0.00962565
IPPK	-1.158	8.11921	0.0165902
TIMM22	-1.16579	7.10736	0.0296875
TNRC6C	-1.1717	8.55136	0.00950527
RMDN1	-1.18424	9.18574	0.00100558
PRKRA	-1.19308	6.4975	0.02775
AKTIP	-1.19696	8.60064	0.0308825
NFIX	-1.22423	7.17197	0.0213567
SLC24A5	-1.23064	6.42862	0.0356532
PCDH12	-1.23384	6.56809	0.0208444
MLX	-1.24476	6.43704	0.0266693
TYMS	-1.25853	6.75005	0.00723158
CLCC1	-1.25875	7.06303	0.0115463
PTPRG-AS1	-1.27405	6.99398	0.00835136
PRC1-AS1	-1.28823	6.70993	0.00232605
KCNQ1OT1	-1.29488	11.3021	0.00181522
OGN	-1.31771	7.14352	0.00462218
RASSF1-AS1	-1.32824	6.58248	0.00207143
LOC101928830	-1.33402	7.00837	0.0498336
PPP1R12B	-1.34588	7.18202	0.00319473
OMD	-1.36088	6.43557	0.0398964
RP11-478K7.2	-1.3778	6.32047	0.00421765
PAQR4	-1.4124	6.07854	0.0227404
ITGB8	-1.42748	6.52722	0.0314414
ASPN	-1.43885	6.37005	0.0285478
LCORL	-1.47697	8.13166	0.0128639
CCNE2	-1.49981	6.25757	0.000680248
SLC16A4	-1.50184	6.44279	0.0173908
LOC100130744	-1.53335	7.72898	0.000564176
LOC101929204	-1.5564	6.88955	0.0157251
PBRM1	-1.58022	8.81136	0.00265817
WDR88	-1.58766	6.29711	0.0285478
STAB1	-1.62361	9.71427	0.00199375
FBXW8	-1.6585	6.992	0.00200968
NT5DC2	-1.68389	10.7401	0.00421765
COX11	-1.7328	6.57502	0.000237289
MGAT4B	-1.7887	5.9314	0.0165819
ENOSF1	-1.83024	9.67253	0.000147073
MMP9	-2.06047	6.19209	0.0467835
CCDC152	-3.51459	8.90837	0.00259315
TRPM3	-3.93615	5.44134	0.0113767
EGFL8	-4.06923	4.30943	0.0387298

## Sheet: aSyn PFFs+IFNg vs aSyn PFFs
aSyn PFFs+IFNg vs aSyn PFFs			total DEGs 121
Gene name	logFC	AveExpr	adj.P.Val
GBP5	5.56965	5.27577	6.16147e-06
TMSB10	5.33773	7.47697	0.0163936
TAPSAR1	5.29806	10.959	2.15397e-08
CXCL9	5.25227	5.83745	0.000783633
HLA-F-AS1	4.94967	6.06716	0.000200073
HLA-C	4.90465	7.17057	0.0239245
GLS	4.85975	11.2096	3.54131e-06
IL7	4.71747	5.89581	0.000493947
FCRL6	4.60162	7.33649	1.63868e-06
RARRES3	4.56139	4.17383	2.96682e-05
RP11-630D6.5	4.08267	5.64035	0.000783633
HLA-B	4.00918	4.97278	0.000986898
TBC1D17	3.96958	7.87357	2.96682e-05
WARS	3.96252	6.77742	0.0104368
SMTNL1	3.84283	5.94164	0.00237076
ACTA2	3.63639	6.07649	0.00766778
EPB41L5	3.59163	6.69814	0.000783633
LOC101927767	3.52743	6.34489	0.0190083
NAT8	3.47909	5.78626	3.10651e-05
DEXI	3.46358	7.861	0.000783633
C7orf49	3.4005	5.92455	0.000334575
HLA-DRA	3.23627	5.62171	0.000888231
LOC101927723	3.22283	5.57463	0.0163936
LOC101928152	3.07162	5.69801	0.0391258
MYOF	3.0453	5.31926	0.0358022
LOC100294362	3.00711	10.1819	0.00010459
IRF1	2.8974	6.232	0.00181381
LRRK2	2.89356	6.70019	0.00958334
DNAJB13	2.8871	6.85896	0.0031016
LIPM	2.86209	6.39981	0.00647516
SH3BP5-AS1	2.79425	7.69723	0.00295054
LANCL2	2.76123	7.01711	0.000455421
PLAT	2.75718	7.18602	0.001519
HLA-DPA1	2.73694	10.482	0.00172508
LOC101928281	2.72015	9.83111	0.00093654
LOC101926887	2.64513	6.38544	0.00090937
CD74	2.63417	7.50059	0.000550472
LOC101928789	2.62576	7.49664	0.00092781
MARCH3	2.43563	6.55877	0.0238078
APOL6	2.42968	5.6639	0.0151942
AP1AR	2.38234	7.25904	0.00235351
PANDAR	2.38183	10.6683	0.000384042
LOC102724141	2.3055	7.74839	0.00138603
LOC100996318	2.29083	8.85311	0.00295054
PRKRIR	2.26627	6.10729	0.00157184
PSMB8	2.25233	7.07364	0.000876216
HCG4B	2.24944	7.72955	0.0200023
TAP1	2.23027	7.90185	0.00111188
KCNS1	2.1485	5.91626	0.0441014
PRUNE2	2.14152	7.9689	0.0238078
NDUFB3	2.1374	6.14958	0.00295054
APOL3	2.12915	6.24425	0.0444193
LSM4	2.07673	5.79998	0.0233418
PIK3IP1	2.07672	8.27828	0.000802958
RP11-401P9.5	2.05791	10.6403	0.000888231
SLC8A1-AS1	2.05741	7.57808	0.00295054
C1orf204	1.98461	13.1038	0.00924265
SYT15	1.94567	7.84791	0.00295054
SLA2	1.9315	6.59775	0.0098367
NCAPH2	1.90051	11.6623	0.0101406
VAT1	1.85481	7.49215	0.00779016
PARP9	1.82816	9.68896	0.0101406
HPS4	1.82013	8.64694	0.00279104
ZNF276	1.73851	8.00125	0.00977576
ITPRIPL2	1.72285	6.78698	0.034457
LOC101928465	1.63916	8.20524	0.0416327
SNF8	1.60681	6.79061	0.0163936
TIMMDC1	1.60342	8.00297	0.0165885
EMC9	1.59748	9.35717	0.0098367
CCNYL1	1.58575	7.74815	0.00599278
LOC148696	1.57657	7.30387	0.00335674
RP11-829H16.3	1.56981	6.67929	0.0347908
LOC101927178	1.54056	7.3556	0.00505304
CACFD1	1.52148	9.06608	0.0168397
LOC101927730	1.51135	8.9151	0.0098367
GPX3	1.50561	7.65201	0.00967303
TRIM13	1.46782	8.88526	0.0352281
C12orf76	1.43183	8.27189	0.0329602
RP6-206I17.2	1.41152	8.14991	0.0299665
C17orf72	1.38437	8.954	0.0351512
PGM3	1.36715	9.40315	0.0238078
CORIN	1.35999	6.67449	0.0165885
VPS9D1-AS1	1.30983	8.6775	0.0353107
SNRNP35	1.30513	6.14472	0.0462299
MYH11	1.28144	6.60277	0.0352281
LRRN2	1.2787	7.18802	0.0237104
GZF1	1.27812	6.79777	0.0459777
PGM5P2	1.27264	6.85735	0.036011
ELL3	1.26749	6.92384	0.0482174
NME7	1.26378	11.9713	0.0429601
VAMP1	1.24471	8.65317	0.0352281
MALAT1	1.23629	9.00589	0.036011
NPC1	1.19777	7.76118	0.036011
TMEM92	1.14809	6.82135	0.0384576
COPZ1	1.08944	7.92516	0.0466188
LOC100652768	1.05317	7.77301	0.0431611
GHRLOS	-1.03126	9.40123	0.040447
HSPB7	-1.06821	7.12566	0.0461049
BAZ2B	-1.13029	6.73745	0.0193193
FAM69B	-1.17765	7.0606	0.0474119
MED1	-1.27071	7.21937	0.00958334
ENOSF1	-1.33566	9.3211	0.0244815
FBXW8	-1.36095	6.7573	0.0233418
ZFYVE16	-1.44292	7.35987	0.0197902
PRKCA	-1.57927	5.99535	0.0459777
LOC100130744	-1.61587	7.63817	0.0098367
GPR107	-1.73461	5.79531	0.0391258
IFNGR1	-1.78119	6.84969	0.0104368
PTPRG-AS1	-1.92722	7.18374	0.00295054
STAB1	-1.95475	9.71574	0.00712529
CDC123	-1.98882	6.34507	0.00093654
NT5DC2	-2.10124	10.7679	0.00712529
MAP4K4	-2.10585	6.02736	0.0219731
LOC388692	-2.13136	6.30044	0.0163936
MUC4	-2.20087	6.65067	0.0098367
COX11	-2.32221	6.74044	0.000550472
BCAN	-2.56595	6.4468	0.0163936
FXYD6	-2.85366	6.97144	0.00622377
TRPM3	-3.24233	5.51087	0.0154552
CCDC152	-3.26239	8.60841	0.00237076
LOC401589	-7.5833	4.67273	8.93195e-12

## Sheet: aSyn PFFs+IFNg vs IFNg
aSyn PFFs+IFNg vs IFNg			total DEGs 0
